# Supplementary material for: Trabecular architecture in the forelimb epiphyses of extant xenarthrans (Mammalia)
Source: Front Zool. 2017 Nov 29;14:52. doi: 10.1186/s12983-017-0241-x (PMC5707916; doi:10.1186/s12983-017-0241-x)
Supplement: Supplementary file 1 — Species/specimen list and raw data as measured with BoneJ [61]. Each worksheet corresponds to a region of interest. Note that not all parameters given therein were analysed. Abbreviations: See main text and [103]. (XLSX 94 kb) [file 12983_2017_241_MOESM1_ESM.xlsx]

## Sheet: Glenoid_cavity
Species	Specimen_number	DA	tDA	V1.1	V1.2	V1.3	V2.1	V2.2	V2.3	V3.1	V3.2	V3.3	D1	D2	D3	Euler ch.	X	Connectivity	ConnD	BV (mm3)	TV	BVoTV	TbThm	Tb.Th Std Dev (mm)	Tb.Th Max (mm)	TbSpm	Tb.Sp Std Dev (mm)	Tb.Sp Max (mm)	BS (mm2)	BSoTV	Azimuth	Plunge	# Branches	# Junctions	# End-point voxels	# Junction voxels	# Slab voxels	AvBrLen	# Triple points	# Quadruple points	Maximum Branch Length	Resolution	Relative resolution
Cabassous_tatouay	SMNS-26661	0.753	4.053	-0.087	-0.182	-0.979	0.033	0.982	-0.186	0.996	-0.049	-0.079	13.296	48.365	53.884	-251	-246	247	14.886	5.243	16.593	0.316	0.145	0.051	0.35	0.408	0.126	0.7	101.227	6.10058	249.228	84.8736	2217	1134	832	2352	21070	0.164	971	131	1.05	0.0117	12.3932
Chaetophractus_vellerosus	SMF_95433	0.714	3.496	-0.126	0.876	0.465	0.006	-0.468	0.884	0.992	0.114	0.053	21.158	37.989	73.97	-45	-42.25	43.25	15.152	1.293	2.854	0.453	0.193	0.062	0.427	0.284	0.066	0.405	13.668	4.78907	267.274	82.7478	161	91	25	197	871	0.299	70	18	1.158	0.0337742	5.71442
Chaetophractus_vellerosus	SMNS-26651	0.836	6.106	-0.142	0.988	-0.067	-0.072	0.057	0.996	0.987	0.147	0.063	12.581	32.875	76.818	-135	-129	130	15.281	3.756	8.507	0.442	0.177	0.053	0.54	0.279	0.081	0.562	35.427	4.16445	296.887	80.7513	419	249	35	516	2406	0.312	208	29	1.326	0.0346	5.11561
Chaetophractus_villosus	ZSM-1962-217	0.845	6.449	0.06	0.936	-0.347	-0.017	0.348	0.937	0.998	-0.05	0.037	7.431	26.999	47.921	-246	-234	235	10.12	8.261	23.222	0.356	0.184	0.053	0.549	0.4	0.122	0.697	88.827	3.82512	74.1808	86.3757	780	457	77	943	5708	0.351	369	68	1.461	0.0317	5.80442
Chaetophractus_villosus	ZSM-1925-598	0.822	5.612	-0.052	0.986	-0.159	-0.015	0.158	0.987	-0.999	-0.053	-0.006	10.123	30.058	56.808	-297	-274.75	275.75	13.713	8.671	20.108	0.431	0.203	0.051	0.44	0.336	0.119	0.706	67.194	3.34166	106.091	87.4374	820	472	51	1110	4470	0.337	351	85	1.564	0.0383	5.30026
Chlamyphorus_truncatus	ZMB_Mam_6007	0.707	3.412	-0.053	0.372	0.927	-0.18	-0.917	0.357	0.982	-0.148	0.115	11.075	24.153	37.786	-17	-16	17	27.584	0.297	0.616	0.482	0.2	0.075	0.399	0.249	0.106	0.45	2.691	4.36851	343.593	79.1125	49	25	7	78	273	0.348	18	4	0.779
Chlamyphorus_truncatus	SMNS-1478	0.832	5.956	0.291	0.507	0.811	0.199	-0.862	0.467	-0.936	-0.025	0.351	46.631	64.889	277.716	-73	-77.125	78.125	126.587	0.248	0.617	0.401	0.098	0.024	0.19	0.168	0.061	0.362	6.612	10.7164	304.366	69.3903	263	153	37	301	1926	0.144	129	19	0.668	0.0129	7.5969
Chlamyphorus_truncatus	ZSM-1962-320	0.797	4.919	-0.161	-0.248	0.955	-0.32	0.929	0.187	0.934	0.275	0.229	34.672	63.336	170.562	-52	-58.875	59.875	72.088	0.361	0.831	0.434	0.129	0.037	0.24	0.183	0.056	0.305	5.501	6.61974	333.292	69.0672	176	101	23	230	1078	0.188	78	20	0.55	0.02	6.45
Dasypus_hybridus	ZSM-1954-536	0.851	6.701	0.029	0.09	-0.996	-0.123	-0.988	-0.093	0.992	-0.125	0.018	13.093	30.157	87.732	-276	-260.75	261.75	23.289	4.922	11.239	0.438	0.176	0.055	0.431	0.265	0.08	0.466	32.446	2.88691	13.2665	82.7478	691	384	31	924	3097	0.304	245	94	1.276	0.04	4.4
Dasypus_novemcinctus	ZMB_MAM_85937	0.85	6.686	-0.034	0.672	-0.74	-0.048	0.738	0.673	-0.998	-0.058	-0.007	10.198	30.441	68.189	-330	-305.5	306.5	14.343	9.129	21.369	0.427	0.193	0.053	0.399	0.306	0.084	0.619	82.756	3.87271	144.689	86.3757	886	512	44	1212	5117	0.342	368	103	1.47	0.037	5.21622
Euphractus_sexcinctus	ZMB_MAM_85883	0.861	7.194	-0.002	0.865	0.501	0.043	-0.5	0.865	0.999	0.024	-0.036	7.067	35.889	50.843	-327	-327.875	328.875	16.69	9.066	19.705	0.46	0.223	0.06	0.431	0.303	0.081	0.544	85.709	4.34961	182.663	87.4374	896	525	44	1218	4894	0.324	392	102	1.157	0.037	6.02703
Euphractus_sexcinctus	SMNS-26660	0.803	5.079	-0.121	0.794	-0.596	0.034	0.603	0.797	0.992	0.076	-0.1	8.47	21.334	43.017	-297	-321.875	322.875	15.458	6.465	20.888	0.31	0.186	0.05	0.33	0.386	0.165	1.15	62.155	2.97563	254.305	82.7478	889	521	72	1174	5479	0.314	409	82	1.293	0.0324	5.74074
Euphractus_sexcinctus	ZSM-2017/0001	0.857	6.985	0.015	0.999	-0.047	0.028	0.046	0.999	0.999	-0.016	-0.027	9.17	34.196	64.051	-278	-241.125	242.125	9.44	12.768	25.649	0.498	0.208	0.055	0.453	0.282	0.081	0.49	111.671	4.35381	151.821	87.4374	852	489	85	1092	5250	0.369	376	81	1.999	0.0383	5.43081
Priodontes_maximus	ZMB_MAM_6163	0.766	4.275	-0.067	-0.154	-0.986	0.008	0.988	-0.155	0.998	-0.019	-0.065	7.746	22.783	33.109	-468	-444.5	445.5	6.181	33.476	72.074	0.464	0.295	0.113	0.678	0.427	0.123	0.757	259.468	3.60002	263.191	86.3757	1186	686	134	1517	8898	0.465	536	124	2.058	0.0408	7.23039
Priodontes_maximus	ZMB_MAM_36422	0.816	5.437	0.041	0.062	0.997	0.024	-0.998	0.061	0.999	0.021	-0.043	5.127	20.341	27.876	-366	-345.375	346.375	4.667	35.488	74.215	0.478	0.31	0.117	0.871	0.433	0.131	0.983	265.881	3.58258	120.343	87.4374	1059	619	114	1313	7882	0.461	503	93	2.108	0.0408	7.59804
Priodontes_maximus	ZSM-1931-293	0.77	4.347	0.289	-0.85	-0.441	-0.129	0.422	-0.897	-0.949	-0.316	-0.012	7.799	14.736	33.901	-657	-614.375	615.375	6.259	45.456	98.323	0.462	0.312	0.132	0.873	0.455	0.147	0.843	422.251	4.29453	245.946	71.6225	3104	1726	680	3651	26700	0.33	1453	217	1.95	0.0255	12.2353
Tolypeutes_sp.	SMNS-51571	0.777	4.479	-0.109	0.723	0.682	-0.167	-0.69	0.705	0.98	-0.037	0.196	10.727	46.991	48.042	-79	-77.75	78.75	22.318	1.377	3.528	0.39	0.181	0.049	0.353	0.308	0.095	0.499	11.782	3.33957	326.868	78.5217	222	132	11	304	1225	0.303	104	21	0.965	0.0346	5.23121
Tolypeutes_tricinctus	SMF_92735	0.853	6.787	-0.274	-0.881	-0.385	-0.235	-0.326	0.915	0.932	-0.342	0.118	8.58	22.807	58.235	-54	-53	54	12.515	1.787	4.315	0.414	0.21	0.058	0.377	0.339	0.114	0.666	15.105	3.50058	310.619	68.7488	281	165	28	353	1645	0.342	132	28	1.312	0.037	5.67568
Zaedyus_pichiy	ZMB_MAM_45800	0.776	4.458	-0.162	0.872	0.462	-0.112	-0.481	0.87	0.98	0.089	0.175	15.186	55.292	67.701	-92	-76.375	77.375	14.713	2.671	5.259	0.508	0.206	0.051	0.377	0.257	0.071	0.45	23.283	4.42727	304.658	78.5217	269	152	25	369	1427	0.322	111	30	1.358	0.037	5.56757
Zaedyus_pichiy	ZMB_MAM_38732	0.721	3.585	-0.076	0.904	-0.42	0.074	0.425	0.902	0.994	0.038	-0.099	16.819	43.674	60.297	-70	-60	61	20.302	1.578	3.005	0.525	0.199	0.042	0.305	0.247	0.068	0.37	14.632	4.86922	225.764	83.7204	184	101	13	286	968	0.328	66	25	1.584	0.037	5.37838
Cyclopes_didactylus	ZMB_MAM_3913	0.767	4.286	0.091	0.982	-0.168	0.034	-0.171	-0.985	0.995	-0.084	0.049	14.094	24	60.401	-46	-31.75	32.75	9.381	1.819	3.491	0.521	0.198	0.045	0.339	0.273	0.078	0.438	15.86	4.54311	110.487	84.268	152	88	18	194	883	0.347	72	11	1.138	0.037	5.35135
Cyclopes_didactylus	SMF_6684	0.613	2.587	-0.079	0.996	-0.042	0.096	0.049	0.994	0.992	0.075	-0.099	21.226	32.614	54.919	-44	-33.5	34.5	13.446	1.409	2.566	0.549	0.233	0.067	0.456	0.284	0.091	0.468	12.421	4.84061	219.452	82.7478	133	72	18	192	717	0.322	48	17	1.3	0.037	6.2973
Cyclopes_didactylus	ZSM-1925	0.711	3.458	-0.716	0.547	-0.434	0.355	-0.25	-0.901	0.602	0.799	0.015	24.919	32.284	86.161	-173	-157.875	158.875	30.257	1.968	5.251	0.375	0.144	0.046	0.329	0.302	0.107	0.552	36.848	7.01733	243.627	37.0133	600	342	85	738	4545	0.221	278	49	0.859	0.0191	7.53927
Myrmecophaga_tridactyla	SMF_43046	0.454	1.831	-0.883	0.159	-0.442	-0.455	-0.059	0.888	0.115	0.986	0.124	13.007	16.974	23.822	-1417	-1289.88	1290.88	6.326	116.303	204.045	0.57	0.341	0.075	0.718	0.379	0.117	0.738	579.897	2.84201	297.262	6.60363	3483	1947	118	5255	15257	0.457	1292	430	1.967	0.0606928	5.61846
Myrmecophaga_tridactyla	ZMB_MAM_77025	0.442	1.793	-0.674	0.729	-0.119	-0.255	-0.078	0.964	0.694	0.68	0.239	16.039	20.115	28.758	-4948	-4843.12	4844.12	11.767	190.147	411.681	0.462	0.275	0.072	0.922	0.387	0.107	0.768	1111.46	2.69982	290.724	43.9476	11355	6181	226	16728	42935	0.37	3756	1468	2.094	0.0543	5.06446
Myrmecophaga_tridactyla	ZSM-1996-60	0.403	1.676	0.036	0.629	-0.777	-0.236	0.761	0.605	0.971	0.162	0.176	17.867	23.424	29.943	-7204	-7237.62	7238.62	16.332	158.524	443.218	0.358	0.207	0.056	0.55	0.413	0.113	0.827	1317.17	2.97184	8.67317	76.1678	18022	10367	452	25366	86525	0.31	7201	2214	1.447	0.0389	5.32134
Myrmecophaga_tridactyla	ZSM-1950/88	0.672	3.049	0.056	0.908	-0.414	-0.013	0.416	0.909	0.998	-0.045	0.035	8.408	17.074	25.636	-5855	-5883.62	5884.62	9.125	222.096	644.861	0.344	0.236	0.063	1.032	0.47	0.122	0.846	1422.34	2.20566	76.9307	86.3757	14985	8722	408	20679	72791	0.372	6222	1825	1.831	0.0467	5.05353
Tamandua_tetradactyla	CeNaK-S-2116
Tamandua_tetradactyla	ZLHUB-1818-20	0.532	2.137	0.029	0.432	-0.902	0.044	0.9	0.433	-0.999	0.052	-0.007	13.639	21.716	29.147	-690	-688.75	689.75	15.707	16.329	43.912	0.372	0.218	0.07	0.687	0.401	0.11	0.792	147.738	3.36441	326.611	87.4374	1834	1082	62	2474	9875	0.313	810	200	1.625	0.036	6.05556
Tamandua_tetradactyla	ZMB_MAM_81448	0.5	2	0.083	0.867	0.492	0.07	-0.497	0.865	0.994	-0.037	-0.102	9.88	18.353	19.756	-1005	-1008.5	1009.5	12.113	29.431	83.339	0.353	0.241	0.076	0.554	0.465	0.132	0.783	179.03	2.14821	130.143	83.7204	2525	1443	78	3556	11370	0.344	993	316	1.347	0.0455	5.2967
Bradypus_sp.	ZMB_Mam_33806	0.497	1.989	-0.32	-0.391	-0.863	-0.331	-0.807	0.489	0.888	-0.442	-0.129	16.899	23.88	33.604	-517	-499.625	500.625	10.131	23.81	49.415	0.482	0.258	0.06	0.534	0.394	0.121	0.755	190.343	3.85193	315.968	62.623	1426	824	85	1880	7944	0.379	615	145	1.525	0.0417	6.18705
Bradypus_variegatus	ZMB_Mam_76147	0.374	1.597	0.111	-0.477	-0.872	0.333	0.845	-0.42	-0.937	0.243	-0.252	14.866	22.137	23.737	-1181	-1154.88	1155.88	12.271	40.74	94.196	0.433	0.271	0.073	0.592	0.412	0.116	0.762	269.623	2.86236	341.565	69.5537	2803	1567	55	4080	11216	0.355	976	403	1.474	0.05	5.42
Bradypus_variegatus	ZSM-AM1029	0.406	1.682	-0.33	-0.256	0.909	-0.127	-0.942	-0.312	0.935	-0.219	0.278	19.371	25.485	32.584	-423	-414.375	415.375	16.346	10.481	25.412	0.412	0.223	0.063	0.674	0.374	0.095	0.632	90.043	3.54333	291.049	69.2281	1089	638	28	1547	5206	0.315	459	131	1.181	0.0392	5.68878
Bradypus_torquatus	ZSM-1903/9534	0.545	2.196	0.042	-0.829	-0.558	0.447	-0.484	0.752	-0.894	-0.281	0.35	1.339	2.207	2.94	-186	-216.125	217.125	2.309	19.45	94.023	0.207	0.29	0.087	0.647	1.033	0.312	1.719	160.465	1.70666	354.632	63.3803	678	390	110	776	5424	0.478	324	57	1.985	0.0392	7.39796
Choloepus_didactylus	ZMB_MAM_35825	0.359	1.56	-0.005	0.2	-0.98	-0.251	-0.949	-0.192	0.968	-0.245	-0.054	6.172	7.915	9.63	-358	-372.25	373.25	4.412	24.541	84.593	0.29	0.28	0.09	0.66	0.689	0.21	1.218	158.038	1.86822	358.859	75.4663	1023	595	70	1425	6498	0.463	449	113	2.139	0.0467	5.99572
Choloepus_didactylus	ZMB_MAM_102636	0.471	1.891	-0.307	-0.868	-0.39	-0.263	-0.316	0.912	0.915	-0.383	0.131	13.823	20.282	26.135	-445	-420	421	9.99	19.804	42.144	0.47	0.298	0.113	0.909	0.405	0.113	0.755	167.623	3.97739	310.586	66.2057	1183	697	41	1650	6699	0.37	518	130	1.573	0.04	7.45

## Sheet: Humeral_head
Species	Specimen_number	DA	tDA	V1.1	V1.2	V1.3	V2.1	V2.2	V2.3	V3.1	V3.2	V3.3	D1	D2	D3	Euler ch.	X	Connectivity	ConnD	BV (mmÂ³)	TV	BVoTV	TbThm	Tb.Th Std Dev (mm)	Tb.Th Max (mm)	TbSpm	Tb.Sp Std Dev (mm)	Tb.Sp Max (mm)	BS (mm²)	BSoTV	Azimuth	Plunge	# Branches	# Junctions	# End-point voxels	# Junction voxels	# Slab voxels	AvBrLen	# Triple points	# Quadruple points	Maximum Branch Length	Resolution	Relative resolution
Cabassous_tatouay	SMNS-26661	0.607	2.543	-0.197	-0.714	-0.672	0.581	0.468	-0.666	-0.79	0.522	-0.322	10.175	21.786	25.872	-1331	-1304.5	1305.5	5.271	88.031	247.673	0.355	0.242	0.078	0.776	0.572	0.252	1.701	684.138	2.76226	18.7303	52.1855	4576	2578	667	5700	28491	0.402	2014	415	2.467	0.0117	20.6838
Chaetophractus_vellerosus	SMF_95433	0.628	2.686	-0.21	0.663	0.719	0.716	-0.396	0.575	-0.666	-0.636	0.391	12.759	21.239	34.266	-346	-328.875	329.875	8.562	13.584	38.526	0.353	0.197	0.052	0.519	0.491	0.169	0.984	136.739	3.54927	16.3462	41.7591	1176	666	164	1486	7341	0.338	521	110	1.792	0.0337742	5.83285
Chaetophractus_vellerosus	SMNS-26651	0.613	2.582	-0.376	-0.484	-0.79	0.468	0.637	-0.613	-0.8	0.6	0.013	14.128	25.105	36.476	-295	-284.375	285.375	10.832	10.098	26.347	0.383	0.199	0.05	0.398	0.44	0.191	1.306	88.98	3.37723	38.7791	53.1301	952	534	123	1227	5469	0.327	399	101	1.645	0.0346	5.75145
Chaetophractus_vellerosus	ZSM-1926-24	0.566	2.304	-0.096	0.484	0.87	0.602	-0.667	0.438	-0.792	-0.566	0.227	12.272	16.071	28.271	-179	-175.875	176.875	5.824	10.011	30.371	0.33	0.219	0.069	0.65	0.595	0.214	1.157	81.144	2.67176	9.06058	52.3728	594	331	84	738	3712	0.402	243	69	1.862	0.0346	6.32948
Chaetophractus_villosus	ZSM-1962-217	0.549	2.218	-0.415	-0.283	0.864	0.904	-0.026	0.426	-0.098	0.959	0.267	13.87	18.805	30.761	-402	-391.375	392.375	5.738	23.043	68.383	0.337	0.215	0.066	0.538	0.561	0.19	1.15	240.196	3.51251	24.6585	5.62401	1552	862	322	1861	11079	0.354	706	124	2.135	0.0317	6.78233
Chaetophractus_villosus	ZSM-1925-598	0.451	1.822	-0.146	0.425	-0.893	0.639	0.73	0.243	-0.755	0.535	0.378	15.595	25.854	28.417	-458	-422.875	423.875	9.38	23.124	45.19	0.512	0.276	0.094	0.739	0.395	0.155	0.935	174.393	3.85911	12.8701	49.0254	1372	779	134	1869	7868	0.362	569	159	1.658	0.0383	7.20627
Chlamyphorus_truncatus	SMNS-1478	0.711	3.461	0.036	0.958	-0.284	0.653	0.193	0.733	-0.757	0.211	0.618	37.358	55.619	129.286	-292	-307.375	308.375	79.11	1.312	3.898	0.336	0.111	0.039	0.368	0.243	0.083	0.508	32.029	8.21678	356.844	49.2004	1076	618	166	1289	8327	0.156	514	84	0.713	0.0129	8.60465
Chlamyphorus_truncatus	ZSM-1962-320	0.72	3.565	0.404	0.773	-0.489	0.539	0.231	0.81	-0.739	0.591	0.324	22.933	40.016	81.763	-148	-152.125	153.125	38.822	1.476	3.944	0.374	0.147	0.048	0.351	0.289	0.108	0.544	23.521	5.96374	323.147	47.6463	477	273	56	598	3477	0.227	211	49	1.282	0.02	7.35
Dasypus_hybridus	ZSM-1954-536	0.591	2.447	-0.15	-0.145	-0.978	-0.825	-0.527	0.204	0.545	-0.838	0.041	20.163	33.7	49.331	-620	-595.125	596.125	16.893	15.421	35.288	0.437	0.198	0.055	0.537	0.341	0.142	1.148	110.934	3.14367	349.695	33.0247	1695	939	136	2383	7438	0.307	653	190	1.481	0.04	4.95
Dasypus_novemcinctus	ZMB_MAM_85937	0.672	3.049	-0.195	-0.152	-0.969	-0.82	-0.516	0.247	0.538	-0.843	0.024	15.206	23.27	46.366	-1362	-1332.62	1333.62	10.701	49.813	124.625	0.4	0.216	0.072	0.817	0.409	0.174	1.227	379.713	3.04684	346.623	32.5476	4290	2399	530	5525	23438	0.33	1772	454	2.283	0.037	5.83784
Euphractus_sexcinctus	ZMB_MAM_85883	0.585	2.411	0.07	0.398	-0.915	-0.619	-0.701	-0.353	0.782	-0.591	-0.197	11.805	19.488	28.458	-644	-612.5	613.5	7.187	36.827	85.358	0.431	0.275	0.09	0.765	0.495	0.186	0.942	294.127	3.4458	6.45192	51.4441	2064	1192	228	2594	12885	0.371	938	206	1.704	0.037	7.43243
Euphractus_sexcinctus	SMNS-26660	0.556	2.251	0.17	0.422	-0.89	-0.618	-0.658	-0.43	0.768	-0.623	-0.149	10.35	19.957	23.294	-1025	-1049.38	1050.38	10.786	28.572	97.387	0.293	0.209	0.071	0.847	0.545	0.209	1.378	268.448	2.75651	15.3806	50.1746	3079	1776	278	4030	18731	0.32	1360	317	1.511	0.0324	6.45062
Euphractus_sexcinctus	ZSM-2017/0001	0.623	2.654	-0.191	-0.968	0.162	0.617	0.01	0.787	-0.763	0.25	0.596	13.073	30.236	34.695	-1124	-1014.12	1015.12	6.585	69.036	154.163	0.448	0.231	0.094	0.832	0.4	0.126	0.766	549.183	3.56235	17.2006	49.7294	4062	2227	711	4987	24387	0.373	1695	385	2.902	0.0383	6.03133
Priodontes_maximus	CeNaK-S-6038	0.513	2.054	0.05	-0.926	0.373	0.822	0.251	0.511	-0.567	0.281	0.774	8.277	14.395	16.999	-4967	-4997.62	4998.62	4.544	316.633	1100.02	0.288	0.247	0.117	1.802	0.677	0.216	1.668	1711.88	1.55622	356.519	34.5413	14604	8329	1308	19538	80269	0.44	6167	1599	2.857	0.0482377	5.12048
Priodontes_maximus	SMF_42286	0.538	2.167	0.069	-0.868	-0.493	0.737	-0.288	0.611	-0.672	-0.405	0.62	5.429	9.836	11.763	-3963	-3922.38	3923.38	2.907	588.956	1349.85	0.436	0.41	0.189	2.46	0.621	0.206	1.477	1456.3	1.07886	354.651	42.2216	8693	4417	317	13355	28696	0.623	2478	1005	3.376	0.0969446	4.22922
Priodontes_maximus	ZMB_MAM_6163	0.548	2.214	0.107	-0.884	-0.454	0.705	-0.255	0.662	-0.701	-0.391	0.596	8.191	15.032	18.137	-2777	-2556.75	2557.75	3.01	421.275	849.816	0.496	0.339	0.111	1.454	0.51	0.166	1.152	1922.66	2.26244	351.37	44.5073	8023	4386	861	11534	40405	0.542	3074	871	3.398	0.0408	8.30882
Priodontes_maximus	ZMB_MAM_36422	0.576	2.357	0.053	-0.27	-0.961	-0.735	-0.662	0.145	0.676	-0.699	0.234	6.918	14.768	16.308	-2711	-2531.75	2532.75	2.806	393.96	902.549	0.436	0.326	0.125	1.787	0.579	0.186	1.267	1847.95	2.04748	4.12439	42.5319	8011	4439	861	10578	40161	0.542	3195	827	3.409	0.0408	7.9902
Priodontes_maximus	ZSM-1931-293	0.564	2.295	0.082	0.991	-0.103	-0.717	0.13	0.685	0.692	0.018	0.722	5.543	10.902	12.72	-2182	-2087	2088	2.085	493.011	1001.5	0.492	0.452	0.208	1.819	0.609	0.211	1.634	1918.34	1.91547	6.52431	43.7886	6648	3644	824	8772	35652	0.597	2554	775	4.294	0.0255	17.7255
Tolypeutes_sp.	SMNS-51571	0.734	3.764	0.067	0.361	-0.93	-0.695	-0.652	-0.304	0.716	-0.667	-0.207	8.717	24.978	32.81	-207	-204	205	11.731	7.459	17.475	0.427	0.242	0.068	0.634	0.436	0.238	1.164	68.991	3.94798	5.50646	45.7252	610	357	46	743	3774	0.341	283	52	1.323	0.0346	6.99422
Tolypeutes_tricinctus	SMF_92735	0.787	4.698	0.132	0.393	-0.91	-0.597	-0.701	-0.389	0.791	-0.595	-0.142	5.804	21.45	27.268	-113	-108.875	109.875	6.899	6.912	15.927	0.434	0.274	0.145	0.927	0.473	0.201	0.942	55.926	3.5114	12.4678	52.2791	385	220	52	482	2617	0.392	179	27	1.889	0.037	7.40541
Zaedyus_pichiy	ZMB_MAM_45800	0.489	1.955	-0.255	-0.901	0.351	0.877	-0.063	0.476	-0.407	0.429	0.806	19.533	34.212	38.189	-264	-243.125	244.125	11.894	9.661	20.526	0.471	0.223	0.071	0.583	0.357	0.124	0.686	83.184	4.05262	16.2125	24.0165	788	447	77	997	4356	0.334	329	90	1.482	0.037	6.02703
Zaedyus_pichiy	ZMB_MAM_38732	0.518	2.073	-0.243	-0.797	0.553	0.809	0.149	0.569	-0.536	0.585	0.609	18.208	32.401	37.739	-161	-139.5	140.5	10.1	6.993	13.911	0.503	0.246	0.08	0.597	0.356	0.114	0.637	56.586	4.06772	16.7187	32.4118	485	273	51	635	2984	0.369	195	62	1.63	0.037	6.64865
Cyclopes_didactylus	ZMB_MAM_3913	0.361	1.565	0.041	0.993	-0.108	0.981	-0.02	0.191	-0.187	0.114	0.976	17.486	22.758	27.369	-158	-125.25	126.25	7.587	7.468	16.64	0.449	0.215	0.051	0.431	0.413	0.154	0.755	71.645	4.30559	357.607	10.7778	523	297	68	683	3185	0.364	227	57	1.612	0.037	5.81081
Cyclopes_didactylus	SMF_6684	0.546	2.205	0.148	0.989	-0.02	0.985	-0.145	0.093	-0.089	0.033	0.995	22.35	30.786	49.278	-306	-274.625	275.625	13.988	10.139	19.705	0.515	0.234	0.085	0.847	0.315	0.113	0.702	80.169	4.06846	351.455	5.10608	861	493	61	1518	4588	0.327	361	101	1.45	0.037	6.32432
Cyclopes_didactylus	ZSM-1925	0.452	1.824	-0.468	-0.846	0.256	0.859	-0.367	0.357	-0.208	0.387	0.898	27.458	38.662	50.093	-398	-384	385	30.429	4.5	12.653	0.356	0.151	0.044	0.31	0.357	0.119	0.684	76.899	6.07753	28.5824	12.0052	1345	776	171	1659	9800	0.219	626	119	0.951	0.0191	7.90576
Myrmecophaga_tridactyla	SMF_43046	0.512	2.051	0.202	-0.96	-0.192	0.459	-0.08	0.885	-0.865	-0.267	0.424	9.146	15.228	18.754	-8580	-8313.88	8314.88	5.259	778.612	1581.22	0.492	0.328	0.065	0.712	0.476	0.145	1.214	4619.33	2.92137	336.246	59.8827	21393	12106	707	30008	96101	0.477	8202	2636	2.386	0.0606928	5.40427
Myrmecophaga_tridactyla	ZMB_Mam_102642	0.37	1.586	0.364	0.903	-0.227	0.542	-0.008	0.84	-0.757	0.429	0.493	13.311	17.074	21.116	-18685	-18355.2	18356.2	10.484	843.775	1750.83	0.482	0.297	0.076	0.921	0.399	0.12	0.949	4712.29	2.69146	326.115	49.2004	42771	23375	715	63325	156838	0.381	14349	5453	2.363	0.0571214	5.19945
Myrmecophaga_tridactyla	ZMB_MAM_77025	0.313	1.455	-0.121	-0.929	0.35	0.783	0.128	0.609	-0.61	0.347	0.712	13.484	18.205	19.617	-14222	-14041.2	14042.2	9.557	688.78	1469.3	0.469	0.298	0.084	1.1	0.421	0.122	1.043	3533.87	2.40514	8.78465	37.5895	32957	17914	826	48306	121147	0.392	10952	4185	2.617	0.0543	5.48803
Myrmecophaga_tridactyla	ZSM-1996-60	0.344	1.525	0.004	-0.661	-0.75	0.636	0.58	-0.508	-0.771	0.475	-0.423	12.184	17.966	18.581	-10727	-10571.2	10572.2	8.119	628.484	1302.17	0.483	0.308	0.075	0.865	0.424	0.125	1.212	3557.51	2.73198	359.64	50.4438	25036	13647	664	36862	96784	0.42	8469	3124	2.24	0.0389	7.91774
Myrmecophaga_tridactyla	ZSM-1950/88	0.385	1.626	0.297	-0.932	-0.207	0.731	0.083	0.677	-0.615	-0.352	0.706	11.931	15.729	19.395	-12785	-12704.9	12705.9	6.087	819.134	2087.34	0.392	0.286	0.073	1.138	0.524	0.157	2.16	4188.83	2.00678	337.888	37.9519	31777	17687	1306	44783	131534	0.439	11665	3864	2.059	0.0467	6.1242
Tamandua_tetradactyla	ZLHUB-1818-20	0.435	1.771	0.185	0.685	-0.705	-0.457	-0.575	-0.679	0.87	-0.447	-0.206	18.156	28.883	32.15	-3315	-3242.75	3243.75	14.928	91.565	217.299	0.421	0.231	0.073	0.713	0.396	0.118	0.769	857.014	3.94394	22.0388	60.4586	8898	5195	389	12057	45669	0.308	3827	1002	1.757	0.036	6.41667
Tamandua_tetradactyla	ZMB_MAM_81448	0.449	1.813	-0.043	-0.669	-0.742	0.584	0.586	-0.562	-0.811	0.457	-0.365	15.737	23.423	28.539	-4187	-4089	4090	9.492	189.478	430.882	0.44	0.254	0.056	0.783	0.437	0.127	0.834	1553.17	3.60464	4.2111	54.1937	10950	6305	458	15101	52825	0.371	4485	1285	1.702	0.0455	5.58242
Tamandua_tetradactyla	ZMB_Mam_38396	0.239	1.314	0.287	-0.933	-0.216	0.493	-0.049	0.868	-0.821	-0.356	0.446	19.548	24.361	25.695	-5141	-5002	5003	11.611	209.838	430.882	0.487	0.297	0.148	1.331	0.388	0.122	0.75	1274.26	2.95733	329.794	55.185	12943	7293	509	18258	58389	0.355	4903	1619	2.27	0.0455
Bradypus_sp.	ZMB_Mam_33806	0.52	2.082	0.034	-0.69	0.723	0.756	0.491	0.434	-0.654	0.531	0.538	11.882	20.527	24.735	-1441	-1401.12	1402.12	9.22	63.097	152.068	0.415	0.257	0.064	0.834	0.456	0.135	0.936	572.265	3.76322	357.425	40.8439	3870	2256	173	5281	20498	0.368	1659	445	1.536	0.0417	6.16307
Bradypus_variegatus	ZMB_Mam_76147	0.359	1.561	0.117	-0.495	-0.861	0.74	0.621	-0.257	-0.662	0.607	-0.439	16.464	24.257	25.704	-3417	-3368.75	3369.75	13.476	111.081	250.047	0.444	0.263	0.059	0.849	0.388	0.113	0.806	773.362	3.09287	351.015	41.4526	8105	4575	115	11671	30010	0.336	2971	1054	1.424	0.05	5.26
Bradypus_variegatus	ZSM-AM1029	0.405	1.679	0.133	0.575	-0.807	-0.596	-0.604	-0.529	0.792	-0.552	-0.263	17.741	28.117	29.793	-5869	-5860	5861	18.792	122.407	311.886	0.392	0.211	0.045	0.571	0.385	0.119	0.784	1064.04	3.41162	12.5797	52.3728	14507	8319	319	20538	61581	0.293	5730	1787	1.483	0.0392	5.38265
Bradypus_torquatus	ZSM-1903/9534	0.481	1.925	0.037	0.178	-0.983	-0.812	-0.569	-0.134	0.583	-0.803	-0.124	3.403	5.836	6.551	-1285	-1315.62	1316.62	1.884	275.696	699.021	0.394	0.446	0.195	1.414	0.856	0.339	1.841	1483.09	2.12166	2.60896	35.6618	4377	2498	594	5465	30431	0.563	1984	400	3.2	0.0392	11.3776
Choloepus_didactylus	ZMB_MAM_35825	0.473	1.897	-0.156	-0.459	-0.875	0.784	0.481	-0.393	-0.601	0.747	-0.284	12.119	18.486	22.988	-1645	-1595.5	1596.5	7.135	91.266	223.759	0.408	0.261	0.065	1.048	0.48	0.134	1.121	708.858	3.16795	11.2537	36.9416	4517	2636	236	6058	22785	0.396	1966	503	1.675	0.0467	5.58887
Choloepus_didactylus	ZMB_MAM_102636	0.312	1.454	-0.000428	0.048	-0.999	0.98	-0.201	-0.01	-0.201	-0.978	-0.046	9.402	10.922	13.667	-2066	-1938	1939	5.653	207.146	343	0.604	0.412	0.151	1.262	0.4	0.144	0.933	1124.11	3.2773	0.0250231	11.5954	6312	3630	615	9101	41851	0.422	2763	670	2.511	0.04	10.3

## Sheet: Humeral_capitulum
Species	Specimen_number	DA	tDA	V1.1	V1.2	V1.3	V2.1	V2.2	V2.3	V3.1	V3.2	V3.3	D1	D2	D3	Euler ch.	X	Connectivity	ConnD	BV (mmÂ³)	TV	BVoTV	TbThm	Tb.Th Std Dev (mm)	Tb.Th Max (mm)	TbSpm	Tb.Sp Std Dev (mm)	Tb.Sp Max (mm)	BS (mm²)	BSoTV	Azimuth	Plunge	# Branches	# Junctions	# End-point voxels	# Junction voxels	# Slab voxels	AvBrLen	# Triple points	# Quadruple points	Maximum Branch Length	Resolution	Relative resolution
Cabassous_tatouay	SMNS-26661	0.812	5.312	0.247	-0.024	0.969	0.684	0.713	-0.157	-0.687	0.701	0.192	8.206	11.348	43.587	-518	-466.75	467.75	4.933	43.107	94.819	0.455	0.269	0.093	0.66	0.415	0.141	0.977	316.214	3.33492	340.145	43.3931	1791	1015	258	2223	12562	0.435	805	156	2.81	0.0117	22.9915
Chaetophractus_vellerosus	SMF_95433	0.783	4.601	-0.014	0.21	0.978	-0.709	0.687	-0.158	-0.705	-0.695	0.14	10.348	14.639	47.611	-53	-42.75	43.75	5.295	3.252	8.262	0.394	0.222	0.073	0.501	0.502	0.241	1.07	34.347	4.15723	178.869	44.8295	230	128	49	271	1738	0.377	107	16	1.781	0.0337742	6.57306
Chaetophractus_vellerosus	SMNS-26651	0.832	5.941	0.138	0.306	0.942	-0.973	0.222	0.07	-0.188	-0.926	0.328	9.408	24.153	55.892	-52	-40.5	41.5	6.73	2.789	6.167	0.452	0.253	0.08	0.479	0.517	0.336	1.24	24.164	3.91827	188.072	10.8361	177	103	22	213	1216	0.375	84	16	1.376	0.0346	7.31214
Chaetophractus_vellerosus	ZSM-1926-24	0.787	4.7	-0.062	-0.236	-0.97	0.963	-0.27	0.004	0.262	0.933	-0.244	7.086	25.967	33.305	-69	-61.375	62.375	8.813	3.476	7.078	0.491	0.267	0.09	0.512	0.395	0.139	0.729	27.9	3.94179	183.684	15.1888	212	120	23	270	1220	0.37	88	26	1.238	0.0346	7.71676
Chaetophractus_villosus	ZSM-1962-217	0.612	2.579	-0.328	0.244	0.913	-0.899	0.216	-0.381	-0.29	-0.945	0.149	12.766	16.903	32.924	-234	-224.5	225.5	7.756	10.394	29.073	0.358	0.228	0.07	0.507	0.605	0.321	1.507	109.923	3.78093	159.956	16.858	835	471	130	1049	5470	0.329	371	77	1.486	0.0317	7.19243
Chaetophractus_villosus	ZSM-1925-598	0.849	6.63	-0.073	0.15	0.986	-0.962	0.25	-0.109	-0.262	-0.957	0.126	7.285	14.659	48.299	-369	-319.375	320.375	8.66	22.405	36.996	0.606	0.309	0.111	0.789	0.288	0.124	0.641	130.568	3.52925	175.661	15.1888	1087	626	91	2407	7124	0.388	478	113	1.69	0.0383	8.06789
Chlamyphorus_truncatus	SMNS-1478	0.728	3.674	-0.158	-0.528	0.834	0.987	-0.062	0.148	-0.026	0.847	0.531	37.683	75.912	138.443	-166	-163.5	164.5	105.116	0.735	1.565	0.47	0.132	0.036	0.245	0.207	0.117	0.594	14.795	9.45367	9.0948	1.48986	552	319	67	676	4258	0.153	258	47	0.869	0.0129	10.2326
																																										0.02	0
Dasypus_hybridus	ZSM-1954-536	0.767	4.297	-0.35	-0.16	-0.923	-0.824	-0.416	0.384	-0.446	0.895	0.013	6.281	9.716	26.993	-38	-15.375	16.375	3.218	3.713	5.088	0.73	0.377	0.126	0.771	0.23	0.077	0.4	19.123	3.75845	156.986	26.4873	109	58	12	963	832	0.506	38	13	1.889	0.04	9.425
Dasypus_novemcinctus	ZMB_MAM_85937	0.82	5.56	0.495	0.097	-0.864	0.819	0.28	0.501	0.291	-0.955	0.059	7.316	15.394	40.678	-158	-118.25	119.25	4.961	14.364	24.037	0.598	0.294	0.102	0.84	0.297	0.103	0.583	102.137	4.24916	148.851	16.9178	606	333	114	1470	4359	0.419	258	60	1.855	0.037	7.94595
Euphractus_sexcinctus	ZMB_MAM_85883	0.818	5.49	-0.011	0.16	0.987	-0.986	0.165	-0.037	-0.169	-0.973	0.156	5.117	10.834	28.092	-278	-241.875	242.875	4.518	30.641	53.753	0.57	0.386	0.161	1.232	0.402	0.14	0.804	181.43	3.37525	179.361	9.72968	971	557	135	1538	7394	0.429	447	84	2.165	0.037	10.4324
Euphractus_sexcinctus	SMNS-26660	0.611	2.571	-0.115	-0.184	0.976	0.993	-0.042	0.109	0.021	0.982	0.187	10.844	15.547	27.884	-505	-504	505	10.568	17.429	47.785	0.365	0.244	0.069	0.654	0.535	0.288	1.434	165.256	3.45832	186.606	1.2033	1451	845	101	1901	9879	0.348	633	167	1.758	0.0324	7.53086
Euphractus_sexcinctus	ZSM-2017/0001	0.839	6.199	0.005	-0.223	0.975	0.989	0.147	0.029	-0.15	0.964	0.221	8.86	14.015	54.929	-463	-416.625	417.625	8.145	25.277	51.276	0.493	0.252	0.078	0.694	0.363	0.17	1.042	186.454	3.63628	359.71	8.62693	1426	808	155	1837	9100	0.386	609	141	2.035	0.0383	6.57963
Priodontes_maximus	CeNaK-S-6038	0.776	4.466	0.111	-0.253	0.961	0.762	0.643	0.081	-0.639	0.723	0.265	4.708	7.755	21.027	-946	-933.625	934.625	3.247	102.693	287.861	0.357	0.338	0.159	1.008	0.638	0.214	1.451	377.264	1.31058	351.712	39.7173	2519	1425	148	3434	12404	0.556	1019	270	2.882	0.0482377	7.00697
Priodontes_maximus	SMF_42286	0.648	2.842	0.295	-0.158	0.942	0.76	0.636	-0.132	-0.579	0.755	0.308	4.764	7.167	13.542	-553	-522.625	523.625	1.814	147.943	288.617	0.513	0.536	0.241	1.725	0.67	0.454	2.946	466.021	1.61467	338.786	35.3802	1469	804	111	2165	7249	0.692	536	175	3.308	0.0969446	5.52893
Priodontes_maximus	ZMB_MAM_6163	0.649	2.849	-0.253	-0.296	-0.921	-0.316	-0.875	0.368	0.914	-0.384	-0.128	4.93	8.83	14.046	-697	-626.625	627.625	1.901	177.356	330.226	0.537	0.423	0.144	1.032	0.513	0.184	1.336	722.672	2.18842	321.318	66.0641	2314	1286	330	3413	13538	0.607	965	237	3.584	0.0408	10.3676
Priodontes_maximus	ZMB_MAM_36422	0.771	4.369	-0.19	0.046	-0.981	-0.652	-0.753	0.091	0.734	-0.657	-0.174	4.302	10.554	18.796	-576	-514.375	515.375	2.089	117.388	246.728	0.476	0.373	0.115	0.983	0.577	0.234	1.722	568.373	2.30364	343.753	47.2228	1770	990	204	2300	10472	0.612	737	172	3.42	0.0408	9.14216
Priodontes_maximus	ZSM-1931-293	0.721	3.585	-0.281	-0.258	0.924	-0.654	0.757	0.013	0.703	0.601	0.381	3.978	6.34	14.258	-406	-345.125	346.125	1.166	160.124	296.741	0.54	0.51	0.199	1.399	0.596	0.223	1.533	646.672	2.17925	336.749	44.6682	1401	779	215	2296	9553	0.721	599	133	3.767	0.0255	20
Tolypeutes_sp.	SMNS-51571	0.852	6.757	0.053	-0.055	0.997	0.797	0.604	-0.009	-0.601	0.795	0.075	8.599	8.961	58.1	-48	-41.875	42.875	7.803	2.657	5.495	0.484	0.277	0.093	0.638	0.475	0.389	1.447	22.769	4.14359	356.195	36.9416	158	93	17	216	1123	0.379	77	12	1.499	0.0346	8.00578
Tolypeutes_tricinctus	SMF_92735	0.898	9.851	0.068	0.067	0.995	-0.966	0.253	0.049	-0.249	-0.965	0.082	7.07	11.455	69.647	-89	-78.75	79.75	5.733	6.236	13.911	0.448	0.262	0.075	0.496	0.522	0.37	1.454	52.141	3.74818	184.027	14.4183	286	165	32	340	2226	0.431	126	34	1.438	0.037	7.08108
Zaedyus_pichiy	ZMB_MAM_45800	0.831	5.934	-0.027	0.133	-0.991	-0.2	0.97	0.136	-0.979	-0.202	-0.000755	6.657	9.388	39.501	-100	-90.5	91.5	6.891	6.576	13.278	0.495	0.28	0.098	0.686	0.375	0.171	0.765	46.161	3.4765	172.312	78.2372	338	186	51	678	2364	0.401	140	29	1.854	0.037	7.56757
Zaedyus_pichiy	ZMB_MAM_38732	0.75	3.996	-0.015	0.228	0.974	-0.894	0.434	-0.116	-0.448	-0.872	0.197	10.47	15.076	41.839	-89	-73	74	6.436	5.904	11.497	0.514	0.313	0.14	0.773	0.431	0.229	0.965	40.936	3.56058	179.039	26.6154	310	177	43	627	2043	0.382	143	24	2.503	0.037	8.45946
Cyclopes_didactylus	ZMB_MAM_3913	0.593	2.455	0.447	-0.442	-0.778	0.703	-0.364	0.611	0.553	0.82	-0.148	14.711	33.047	36.119	-85	-70.625	71.625	7.247	4.622	9.883	0.468	0.252	0.111	0.714	0.387	0.131	0.662	38.228	3.86806	147.55	33.5731	290	162	43	359	1976	0.393	126	24	2.322	0.037	6.81081
Cyclopes_didactylus	SMF_6684	0.518	2.074	0.12	0.978	-0.171	0.851	-0.012	0.526	0.512	-0.208	-0.833	16.214	30.6	33.635	-187	-166.25	167.25	15.286	5.099	10.941	0.466	0.247	0.102	0.578	0.34	0.114	0.615	41.415	3.7853	171.974	30.7971	527	306	34	681	2695	0.315	228	60	1.143	0.037	6.67568
Cyclopes_didactylus	ZSM-1925	0.708	3.426	0.074	-0.095	-0.993	0.777	-0.619	0.117	0.625	0.78	-0.028	19.091	36.987	65.399	-243	-230	231	31.24	3.012	7.394	0.407	0.176	0.075	0.556	0.313	0.104	0.568	46.812	6.33108	174.56	38.6822	821	474	104	1035	6120	0.22	380	76	1.255	0.0191	9.21466
Myrmecophaga_tridactyla	SMF_43046	0.528	2.117	0.045	-0.003	-0.999	-0.493	-0.87	-0.02	0.869	-0.494	0.041	7.369	9.814	15.597	-3971	-3739.88	3740.88	3.591	497.744	1041.87	0.478	0.363	0.104	1.204	0.541	0.183	1.182	1778	1.70656	5.21539	60.3426	9300	5029	301	13550	35847	0.562	3138	1163	2.581	0.0606928	5.98094
Myrmecophaga_tridactyla	ZMB_MAM_77025	0.407	1.687	0.053	0.06	-0.997	0.624	0.777	0.08	-0.779	0.627	-0.003	11.365	14.902	19.168	-9023	-8826.88	8827.88	7.768	534.86	1136.49	0.471	0.316	0.104	1.829	0.449	0.135	0.962	2726.44	2.399	355.145	51.1691	21435	11813	603	31079	85655	0.417	7482	2705	1.934	0.0543	5.81952
Myrmecophaga_tridactyla	ZSM-1996-60	0.369	1.585	-0.065	0.046	-0.997	-0.397	-0.918	-0.016	0.916	-0.394	-0.078	8.087	9.139	12.815	-3605	-3296.75	3297.75	3.108	717.075	1061.21	0.676	0.62	0.383	1.934	0.403	0.14	0.9	2243.23	2.11384	350.702	66.3481	11952	6586	1761	21788	73382	0.497	4915	1187	5.551	0.0389	15.9383
Myrmecophaga_tridactyla	ZSM-1950/88	0.558	2.26	0.116	0.127	-0.985	-0.469	-0.867	-0.167	0.876	-0.481	0.041	9.998	14.941	22.6	-10868	-10723.4	10724.4	7.568	480.492	1417.01	0.339	0.223	0.068	0.905	0.543	0.182	1.33	4414.45	3.11534	13.8924	61.1635	33746	19476	3404	43489	209564	0.359	15032	3458	1.891	0.0467	4.77516
Tamandua_tetradactyla	ZLHUB-1818-20	0.461	1.854	-0.363	-0.032	0.931	-0.438	0.888	-0.14	0.822	0.459	0.336	16.387	20.581	30.385	-764	-722.375	723.375	9.201	37.628	78.623	0.479	0.301	0.127	1.023	0.414	0.136	0.916	304.146	3.86841	320.349	55.2855	2288	1331	193	2910	13754	0.349	1027	238	1.585	0.036	8.36111
Tamandua_tetradactyla	ZMB_MAM_81448	0.554	2.243	-0.358	-0.165	-0.919	-0.62	-0.693	0.367	0.698	-0.701	-0.146	11.392	15.191	25.554	-1322	-1310.12	1311.12	7.857	66.52	166.875	0.399	0.297	0.167	1.374	0.515	0.173	1.241	442.532	2.65188	329.997	44.2668	3613	2081	210	4941	18153	0.383	1510	424	1.879	0.0455	6.52747
Tamandua_tetradactyla	ZMB_Mam_38396	0.446	1.806	-0.376	0.294	0.879	-0.918	-0.25	-0.308	0.129	-0.922	0.364	10.748	11.283	19.411	-961	-939.75	940.75	7.712	59.515	121.987	0.488	0.402	0.258	1.165	0.455	0.176	1.042	315.583	2.58702	337.727	7.41181	2608	1475	172	3500	14153	0.41	1048	297	3.224	0.0455	8.83516
Bradypus_sp.	ZMB_Mam_33806	0.621	2.635	-0.113	-0.104	-0.988	-0.549	-0.823	0.149	0.828	-0.559	-0.036	8.267	12.719	21.788	-383	-387	388	7.34	18.083	52.861	0.342	0.252	0.057	0.479	0.585	0.246	1.297	151.209	2.8605	348.369	55.8938	1080	630	67	1452	6153	0.387	468	129	1.486	0.0417	6.04317
Bradypus_variegatus	ZMB_Mam_76147	0.483	1.935	-0.214	-0.174	-0.961	-0.415	-0.875	0.251	0.884	-0.452	-0.115	11.753	15.172	22.747	-1006	-1012	1013	9.16	43.725	110.592	0.395	0.268	0.065	0.714	0.463	0.131	0.849	284.704	2.57436	332.722	62.1287	2501	1433	62	3548	11312	0.39	971	325	1.506	0.05	5.36
Bradypus_variegatus	ZSM-AM1029	0.483	1.935	-0.186	-0.206	-0.961	-0.499	-0.823	0.273	0.847	-0.53	-0.05	17.97	27.697	34.766	-1200	-1181.88	1182.88	16.03	30.613	73.792	0.415	0.217	0.057	0.565	0.38	0.128	0.819	266.55	3.61218	339.557	57.8869	3089	1788	101	4236	14789	0.317	1283	355	1.323	0.0392	5.53571
Bradypus_torquatus	ZSM-1903/9534	0.657	2.914	-0.278	-0.343	-0.897	-0.44	-0.785	0.436	0.854	-0.516	-0.068	3.106	5.544	9.051	-267	-265.375	266.375	1.566	58.962	170.068	0.347	0.416	0.15	1.076	1.026	0.538	2.772	333.657	1.9619	327.715	58.6494	1003	566	170	1220	7086	0.567	455	87	3.153	0.0392	10.6122
Choloepus_didactylus	ZMB_MAM_35825	0.547	2.207	-0.188	0.061	0.98	-0.386	0.913	-0.131	0.903	0.403	0.148	10.304	12.498	22.746	-858	-843.375	844.375	6.062	50.466	139.29	0.362	0.281	0.129	0.846	0.573	0.214	1.243	300.114	2.1546	334.032	64.5552	2433	1421	154	3277	12892	0.406	1072	269	1.849	0.0467	6.01713
Choloepus_didactylus	ZMB_MAM_102636	0.421	1.727	-0.337	0.418	0.844	-0.23	-0.905	0.357	0.913	-0.074	0.401	5.187	7.028	8.959	-588	-515.25	516.25	2.94	114.56	175.616	0.652	0.59	0.31	2.075	0.472	0.185	0.916	481.028	2.73909	304.313	65.9233	2163	1221	354	4152	16800	0.479	985	183	3.024	0.04	14.75

## Sheet: Radial_head
Species	Specimen_number	DA	tDA	V1.1	V1.2	V1.3	V2.1	V2.2	V2.3	V3.1	V3.2	V3.3	D1	D2	D3	Euler ch.	X	Connectivity	ConnD	BV (mmÂ³)	TV	BVoTV	TbThm	Tb.Th Std Dev (mm)	Tb.Th Max (mm)	TbSpm	Tb.Sp Std Dev (mm)	Tb.Sp Max (mm)	BS (mm²)	BSoTV	Azimuth	Plunge	# Branches	# Junctions	# End-point voxels	# Junction voxels	# Slab voxels	AvBrLen	# Triple points	# Quadruple points	Maximum Branch Length	Resolution	Relative resolution
Cabassous_tatouay	SMNS-26661	0.793	4.827	-0.075	0.941	0.329	-0.063	-0.334	0.94	0.995	0.049	0.084	6.503	22.479	31.389	-49	-35.875	36.875	3.035	6.343	12.151	0.522	0.317	0.121	0.714	0.388	0.111	0.694	52.398	4.31224	310.03	84.268	193	106	38	233	1499	0.491	81	21	2.227	0.0117	27.094
Chaetophractus_vellerosus	SMF_95433	0.844	6.42	-0.531	0.526	-0.664	0.352	0.85	0.392	-0.771	0.026	0.637	3.026	8.897	19.429	-2	-3.5	4.5	7.385	0.321	0.609	0.527	0.291	0.096	0.47	0.349	0.097	0.475	2.938	4.8243	56.4596	50.4438	18	9	7	20	134	0.381	8	0	0.827	0.0337742	8.61604
Chaetophractus_vellerosus	SMNS-26651	0.897	9.698	0.042	0.919	0.392	-0.094	-0.387	0.917	0.995	-0.076	0.07	7.611	43.936	73.816	-17	-12.75	13.75	8.446	0.961	1.628	0.591	0.233	0.072	0.494	0.237	0.074	0.443	7.99	4.90786	24.0755	84.268	62	33	12	75	417	0.36	22	9	1.352	0.0346	6.7341
Chaetophractus_villosus	ZSM-1962-217	0.881	8.433	-0.025	0.921	0.388	-0.004	-0.388	0.922	1	0.022	0.014	4.443	14.615	37.467	-27	-24.75	25.75	5.03	3.383	5.12	0.661	0.348	0.104	0.618	0.264	0.103	0.49	19.724	3.85234	279.09	90	109	57	24	316	816	0.442	43	7	1.465	0.0317	10.9779
Chaetophractus_villosus	ZSM-1925-598	0.847	6.545	-0.128	0.65	-0.749	0.104	-0.742	-0.662	0.986	0.162	-0.027	2.908	8.913	19.032	-22	-23.875	24.875	2.979	2.555	8.351	0.306	0.251	0.107	0.615	0.901	0.571	1.823	25.161	3.01293	230.906	80.4014	113	59	32	129	1086	0.45	45	11	1.92	0.0383	6.55352
Dasypus_hybridus	ZSM-1954-536	0.754	4.062	-0.001	-0.201	-0.98	-0.143	-0.969	0.199	0.99	-0.141	0.028	8.987	27.37	36.506	-30	-22.375	23.375	7.828	1.922	2.986	0.644	0.29	0.108	0.614	0.254	0.132	0.669	12.112	4.05626	359.599	81.8904	89	46	12	366	602	0.441	30	9	1.862	0.04	7.25
Dasypus_novemcinctus	ZMB_MAM_85937	0.864	7.337	0.238	0.853	-0.465	-0.267	-0.403	-0.875	0.934	-0.333	-0.132	4.682	22.301	34.356	-25	-22	23	6.129	1.821	3.753	0.485	0.278	0.109	0.662	0.365	0.129	0.61	14.95	3.98348	41.7134	69.0672	106	58	23	132	713	0.384	48	7	1.347	0.037	7.51351
Euphractus_sexcinctus	ZMB_MAM_85883	0.912	11.395	0.078	0.516	0.853	0.094	-0.856	0.509	0.992	0.04	-0.115	3.628	17.994	41.34	-16	-12.625	13.625	5.31	1.488	2.566	0.58	0.336	0.111	0.601	0.311	0.112	0.628	11.94	4.65316	140.315	82.7478	56	31	9	77	478	0.472	23	6	1.926	0.037	9.08108
Euphractus_sexcinctus	SMNS-26660	0.959	24.604	0.09	0.967	0.24	-0.013	-0.24	0.971	-0.996	0.09	0.009	1.681	5.007	41.368	-24	-25.875	26.875	6.321	1.729	4.252	0.407	0.238	0.054	0.383	0.419	0.12	0.713	18.196	4.2794	261.781	84.8736	96	55	17	112	802	0.397	46	8	1.426	0.0324	7.34568
Euphractus_sexcinctus	ZSM-2017/0001	0.922	12.782	0.004	0.922	0.388	0.093	-0.386	0.918	0.996	0.033	-0.087	3.842	21.651	49.102	-90	-85.375	86.375	9.241	4.934	9.347	0.528	0.262	0.077	0.622	0.279	0.095	0.618	39.241	4.19825	177.537	84.8736	282	162	29	415	1902	0.4	126	26	2.069	0.0383	6.84073
Priodontes_maximus	ZMB_MAM_6163	0.823	5.648	0.008	-0.795	-0.607	-0.013	0.606	-0.795	-1	-0.014	0.006	4.817	19.159	27.206	-345	-327.875	328.875	3.819	40.059	86.117	0.465	0.323	0.098	1.063	0.463	0.141	1.056	222.031	2.57825	211.608	90	891	500	46	1290	4518	0.548	334	119	2.137	0.0408	7.91667
Priodontes_maximus	ZSM-1931-293	0.843	6.371	0.021	-0.734	0.678	0.04	0.679	0.733	-0.999	0.012	0.044	4.265	12.444	27.17	-359	-336.5	337.5	3.956	39.621	85.312	0.464	0.339	0.111	0.844	0.463	0.138	0.971	193.165	2.26422	332.301	87.4374	915	512	44	1268	4437	0.546	351	101	2.362	0.0255	13.2941
Tolypeutes_sp.	SMNS-51571	0.862	7.221	0.037	-0.748	-0.663	-0.024	0.662	-0.749	-0.999	-0.043	-0.007	5.419	13.704	39.132	-12	-16.375	17.375	8.281	0.771	2.098	0.367	0.235	0.082	0.489	0.437	0.148	0.656	7.317	3.48761	237.031	87.4374	49	29	8	65	403	0.417	26	3	1.515	0.0346	6.79191
Tolypeutes_tricinctus	SMF_92735	0.981	51.575	-0.199	0.682	-0.704	0.347	0.721	0.6	-0.917	0.125	0.38	0.083	0.615	4.271	-6	-6.5	7.5	3.174	0.808	2.363	0.342	0.34	0.144	0.601	0.841	0.363	1.196	7.02	2.9708	29.8337	66.4914	28	15	7	40	297	0.569	11	4	1.213	0.037	9.18919
Zaedyus_pichiy	ZMB_MAM_45800	0.862	7.242	-0.055	-0.875	0.481	-0.099	0.484	0.869	-0.994	0.000397	-0.113	7.175	20.77	51.963	-8	-7.875	8.875	3.459	1.478	2.566	0.576	0.325	0.132	0.682	0.321	0.121	0.597	12.072	4.7046	150.945	83.7204	60	32	19	164	461	0.429	28	3	1.202	0.037	8.78378
Zaedyus_pichiy	ZMB_MAM_38732	0.815	5.419	0.231	0.486	-0.843	-0.129	-0.843	-0.522	0.964	-0.229	0.132	6.571	22.39	35.606	-11	-8.625	9.625	8.656	0.676	1.112	0.608	0.311	0.097	0.491	0.28	0.094	0.456	4.902	4.40827	60.8192	74.5794	34	20	3	48	287	0.464	17	2	1.62	0.037	8.40541
Cyclopes_didactylus	ZMB_MAM_3913	0.968	31.44	0.059	0.613	-0.788	0.003	0.789	0.614	0.998	-0.038	0.045	1.899	34.628	59.702	-5	-5.5	6.5	9.283	0.374	0.7	0.534	0.23	0.073	0.377	0.266	0.071	0.377	3.715	5.30714	92.9108	86.3757	23	12	6	26	155	0.393	9	2	1.503	0.037	6.21622
Cyclopes_didactylus	ZSM-1925	0.908	10.888	0.072	-0.097	-0.993	0.041	-0.994	0.1	0.997	0.048	0.068	9.289	35.518	101.134	-4	-4.25	5.25	19.17	0.146	0.274	0.532	0.193	0.05	0.278	0.234	0.064	0.315	2.184	7.9708	119.659	85.5608	22	12	6	26	233	0.282	10	2	0.929	0.0191	10.1047
Myrmecophaga_tridactyla	SMF_43046	0.622	2.647	-0.132	-0.238	0.962	-0.127	-0.959	-0.255	0.983	-0.156	0.096	7.632	14.807	20.204	-1449	-1393.88	1394.88	4.397	169.506	317.215	0.534	0.395	0.164	1.109	0.428	0.132	0.823	722.1	2.27637	313.894	79.4202	3817	2135	232	5591	18495	0.505	1472	437	3.19	0.0606928	6.50819
Myrmecophaga_tridactyla	ZMB_MAM_77025	0.666	2.992	0.038	0.558	0.829	0.062	-0.829	0.555	0.997	0.031	-0.066	8.132	18.201	24.333	-2553	-2503.75	2504.75	7.315	148.253	342.412	0.433	0.301	0.108	0.996	0.452	0.124	0.782	668.267	1.95165	148.496	85.5608	6266	3525	188	8840	26045	0.421	2337	801	2.622	0.0543	5.54328
Myrmecophaga_tridactyla	ZSM-1996-60	0.811	5.289	-0.022	0.977	0.214	0.027	-0.213	0.977	0.999	0.028	-0.021	6.839	24.241	36.17	-1369	-1328.62	1329.62	8.931	64.619	148.877	0.434	0.253	0.079	0.7	0.388	0.11	0.781	366.07	2.45888	219.174	87.4374	3520	2004	147	4834	16782	0.398	1390	421	1.81	0.0389	6.50386
Myrmecophaga_tridactyla	ZSM-1950/88	0.787	4.697	0.057	0.998	-0.028	0.041	0.026	0.999	0.998	-0.058	-0.039	7.239	24.283	33.999	-5231	-5214.75	5215.75	8.953	189.49	582.601	0.325	0.207	0.061	1.092	0.494	0.143	1.085	1709.21	2.93376	125.727	86.3757	15099	8958	910	19703	95538	0.357	6994	1588	1.594	0.0467	4.43255
Tamandua_tetradactyla	CeNaK-S-2116	0.623	2.653	0.291	0.544	-0.787	-0.062	0.832	0.552	0.955	-0.112	0.276	13.129	30.967	34.829	-663	-646.75	647.75	24.063	9.783	26.919	0.363	0.198	0.07	0.597	0.336	0.109	0.666	71.519	2.65682	77.9725	72.7461	1665	943	59	2323	7234	0.278	661	170	1.326	0.037	5.35135
Tamandua_tetradactyla	ZLHUB-1818-20	0.786	4.673	-0.088	-0.487	0.869	-0.066	0.873	0.483	-0.994	-0.014	-0.109	6.842	18.077	31.974	-239	-231.375	232.375	9.412	11.421	24.688	0.463	0.266	0.086	0.637	0.373	0.105	0.665	87.842	3.55808	126.87	83.7204	672	385	48	915	3880	0.391	289	68	1.717	0.036	7.38889
Tamandua_tetradactyla	ZMB_MAM_81448	0.614	2.592	0.1	0.826	0.554	0.094	-0.563	0.821	0.99	-0.03	-0.134	9.632	18.403	24.97	-338	-331.25	332.25	10.737	12.412	30.944	0.401	0.261	0.106	0.892	0.432	0.139	0.901	83.657	2.7035	133.229	81.8904	886	510	38	1249	4215	0.363	353	122	1.372	0.0455	5.73626
Tamandua_tetradactyla	ZMB_Mam_38396	0.588	2.428	-0.109	0.937	0.333	0.2	-0.308	0.93	0.974	0.168	-0.154	11.361	19.519	27.581	-322	-301.875	302.875	10.226	15.189	29.618	0.513	0.286	0.08	0.662	0.355	0.13	0.799	102.15	3.44892	208.59	76.9061	830	477	30	1279	4347	0.39	339	93	1.606	0.0455	6.28571
Bradypus_variegatus	ZMB_Mam_76147	0.5	2	-0.152	0.955	-0.256	0.018	-0.256	-0.966	0.988	0.152	-0.022	9.407	17.608	18.812	-1667	-1646.88	1647.88	9.905	70.063	166.375	0.421	0.301	0.121	1	0.432	0.132	0.819	363.877	2.18709	263.246	81.1149	4119	2322	131	5790	18187	0.379	1581	484	1.683	0.05	6.02
Bradypus_variegatus	ZSM-AM1029	0.435	1.771	-0.102	0.665	0.74	-0.108	-0.747	0.656	0.989	-0.013	0.148	19.789	34.259	35.054	-1094	-1063.62	1064.62	16.174	27.107	65.822	0.412	0.206	0.044	0.464	0.364	0.102	0.772	249.97	3.79767	316.637	81.4939	2842	1651	97	3974	13462	0.312	1209	306	1.431	0.0392	5.2551
Bradypus_torquatus	ZSM-1903/9534	0.649	2.851	-0.074	0.574	-0.815	0.006	0.818	0.575	0.997	0.037	-0.064	3.818	9.033	10.883	-480	-481.625	482.625	2.545	66.205	189.673	0.349	0.378	0.128	0.852	0.78	0.248	1.403	389.725	2.05472	265.365	85.5608	1572	931	99	2097	9899	0.508	727	164	2.253	0.0392	9.64286
Choloepus_didactylus	ZMB_MAM_35825	0.632	2.72	-0.134	0.76	-0.636	0.045	0.646	0.762	0.99	0.074	-0.121	7.425	17.951	20.193	-851	-866.375	867.375	6.952	41.202	124.768	0.33	0.24	0.067	0.56	0.524	0.133	0.925	238.729	1.91338	251.437	81.8904	2338	1364	123	3228	12347	0.402	1008	274	1.706	0.0467	5.13919
Choloepus_didactylus	ZMB_MAM_102636	0.61	2.564	-0.049	0.994	-0.093	0.124	0.098	0.987	0.991	0.037	-0.129	8.506	21.225	21.812	-243	-221.25	222.25	4.764	24.849	46.656	0.533	0.338	0.086	0.582	0.429	0.132	0.804	191.435	4.10312	201.562	82.3072	794	460	90	1206	5660	0.438	368	73	1.968	0.04	8.45

## Sheet: Radia_trochlea
Species	Specimen_number	DA	tDA	V1.1	V1.2	V1.3	V2.1	V2.2	V2.3	V3.1	V3.2	V3.3	D1	D2	D3	Euler ch.	X	Connectivity	ConnD	BV (mmÂ³)	TV	BVoTV	TbThm	Tb.Th Std Dev (mm)	Tb.Th Max (mm)	TbSpm	Tb.Sp Std Dev (mm)	Tb.Sp Max (mm)	BS (mm²)	BSoTV	Azimuth	Plunge	# Branches	# Junctions	# End-point voxels	# Junction voxels	# Slab voxels	AvBrLen	# Triple points	# Quadruple points	Maximum Branch Length	Resolution	Relative resolution
Cabassous_tatouay	SMNS-26661	0.611	2.574	0.596	0.775	0.211	0.305	-0.461	0.833	0.743	-0.432	-0.511	6.427	11.561	16.542	-25	-11.5	12.5	1.29	6.713	9.688	0.693	0.728	0.47	1.577	0.406	0.136	0.674	31.463	3.24763	117.101	47.9876	121	63	32	854	963	0.528	51	7	1.899	0.0117	62.2222
Calyptophractus_retusus	ZSM-1961-193	0.857	6.975	0.224	-0.864	-0.451	0.137	-0.431	0.892	0.965	0.261	-0.022	14.734	48.141	102.769	-43	-44.625	45.625	40.409	0.397	1.129	0.352	0.163	0.086	0.437	0.233	0.069	0.407	3.568	3.16032	121.45	74.7964	144	81	20	191	803	0.24	62	13	0.801	0.0267	6.10487
Calyptophractus_retusus	ZSM-1961-316	0.889	8.992	0.196	-0.742	-0.642	0.246	-0.596	0.764	0.949	0.308	-0.065	7.603	29.92	68.37	-39	-46.75	47.75	52.335	0.201	0.912	0.22	0.114	0.041	0.234	0.419	0.248	0.953	3.007	3.29715	141.454	71.6225	129	78	12	135	965	0.208	67	10	0.795	0.0183	6.22951
Chaetophractus_vellerosus	SMF_95433	0.766	4.27	-0.042	0.999	0.025	0.427	0.041	-0.903	0.903	0.027	0.428	9.546	19.178	40.761	-33	-24	25	4.334	2.7	5.768	0.468	0.252	0.104	0.705	0.424	0.139	0.72	28.385	4.92112	185.618	64.5552	159	85	41	173	1125	0.359	69	14	1.819	0.0337742	7.46132
Chaetophractus_vellerosus	SMNS-26651	0.882	8.486	-0.317	-0.948	-0.037	-0.226	0.038	0.973	-0.921	0.317	-0.226	7.907	39.378	67.098	-47	-38	39	8.514	2.426	4.581	0.53	0.218	0.056	0.421	0.282	0.089	0.571	25.149	5.48985	125.486	67.0727	166	89	30	223	1097	0.369	63	18	1.507	0.0346	6.30058
Chaetophractus_vellerosus	ZSM-1926-24	0.734	3.766	0.492	0.515	0.702	0.145	-0.844	0.517	0.858	-0.153	-0.49	8.244	19.117	31.043	-46	-41	42	7.202	2.715	5.832	0.465	0.419	0.337	1.255	0.459	0.143	0.702	15.547	2.66581	106.421	59.0928	145	83	17	180	912	0.393	63	14	1.695	0.0346	12.1098
Chaetophractus_villosus	ZSM-1962-217	0.706	3.4	0.292	-0.808	-0.511	0.319	-0.422	0.849	0.902	0.411	-0.135	7.616	22.859	25.894	-108	-103	104	6.377	5.48	16.31	0.336	0.203	0.076	0.601	0.545	0.206	1.206	53.826	3.30018	137.53	64.4222	411	225	78	498	3113	0.369	174	39	1.562	0.0317	6.40379
Chaetophractus_villosus	ZSM-1925-598	0.858	7.056	0.273	0.454	0.848	0.215	-0.888	0.406	0.938	0.072	-0.34	4.819	22.624	33.999	-89	-70.625	71.625	5.617	7.784	12.752	0.61	0.315	0.09	0.677	0.294	0.091	0.558	56.272	4.4128	128.222	69.7184	325	186	49	425	2147	0.396	150	28	1.848	0.0383	8.22454
Chlamyphorus_truncatus	ZMB_Mam_6007	0.862	7.237	-0.164	-0.804	-0.571	-0.247	0.594	-0.766	-0.955	-0.016	0.295	9.864	25.924	71.382	-7	-6.5	7.5	13.906	0.309	0.539	0.573	0.24	0.082	0.444	0.236	0.073	0.331	2.598	4.82004	146.417	72.7461	21	10	3	350	150	0.493	8	0	1.332	0.037	6.48649
Chlamyphorus_truncatus	SMNS-1478	0.878	8.184	0.084	0.774	0.628	0.137	-0.633	0.762	0.987	0.022	-0.16	28.026	186.416	229.364	-72	-62.25	63.25	107.288	0.301	0.59	0.511	0.108	0.03	0.202	0.139	0.048	0.235	6.799	11.5237	148.486	80.7513	263	148	43	316	1940	0.145	116	25	0.533	0.0129	8.37209
Dasypus_hybridus	ZSM-1954-536	0.757	4.119	-0.164	-0.867	0.471	-0.363	-0.391	-0.846	-0.917	0.31	0.251	14.103	30.435	58.094	-377	-360.625	361.625	22.597	7.311	16.003	0.457	0.227	0.128	0.788	0.276	0.092	0.543	41.361	2.58458	155.687	66.4914	870	493	52	1396	3870	0.303	355	97	1.379	0.04	5.675
Dasypus_novemcinctus	ZMB_MAM_85937	0.75	4	0.121	0.986	-0.11	0.287	0.072	0.955	0.95	-0.148	-0.274	8.367	22.912	33.466	-186	-178.625	179.625	9.908	8.138	18.129	0.449	0.273	0.141	0.915	0.403	0.143	0.666	59.188	3.26482	157.14	71.8051	570	314	70	725	3300	0.347	226	59	1.596	0.037	7.37838
Euphractus_sexcinctus	ZMB_MAM_85883	0.815	5.411	0.457	-0.651	-0.606	0.425	-0.439	0.792	0.781	0.619	-0.076	7.309	24.125	39.547	-124	-102.625	103.625	6.506	9.264	15.927	0.582	0.326	0.155	1.08	0.33	0.1	0.619	72.037	4.52295	132.922	51.3522	436	243	68	1258	2856	0.384	190	39	1.773	0.037	8.81081
Euphractus_sexcinctus	SMNS-26660	0.782	4.584	0.161	0.981	0.108	0.346	-0.159	0.925	0.924	-0.111	-0.365	9.032	29.89	41.397	-124	-110.5	111.5	7.181	7.354	15.528	0.474	0.262	0.097	0.651	0.391	0.113	0.645	67.346	4.33707	155.047	67.518	478	266	88	570	3344	0.351	212	41	1.756	0.0324	8.08642
Euphractus_sexcinctus	ZSM-2017/0001	0.831	5.935	0.206	-0.898	-0.39	0.245	-0.338	0.909	0.947	0.283	-0.15	7.461	37.28	44.279	-204	-173.75	174.75	7.676	11.912	22.766	0.523	0.262	0.11	0.846	0.324	0.104	0.563	96.55	4.24097	139.942	71.2625	641	366	70	1293	4051	0.388	282	63	1.725	0.0383	6.84073
Priodontes_maximus	SMF_42286	0.561	2.277	-0.304	0.932	0.196	-0.174	-0.256	0.951	-0.937	-0.255	-0.24	1.566	2.979	3.565	-167	-157	158	1.872	55.648	84.384	0.659	1.026	0.586	2.115	0.534	0.193	0.98	120.716	1.43056	119.785	69.5537	577	321	93	3547	4272	0.612	252	56	3.036	0.0522164	19.649
Priodontes_maximus	ZMB_MAM_6163	0.694	3.269	0.094	0.821	0.563	0.198	-0.569	0.798	0.976	0.037	-0.216	4.534	12.076	14.822	-280	-266.75	267.75	2.854	45.62	93.824	0.486	0.558	0.47	2.068	0.582	0.197	1.152	169.219	1.80358	154.604	77.4219	792	452	60	1044	4235	0.56	328	86	2.803	0.0408	13.6765
Priodontes_maximus	ZSM-1931-293	0.819	5.538	0.19	0.972	0.139	0.445	-0.211	0.87	0.875	-0.103	-0.473	2.996	9.498	16.594	-351	-350.125	351.125	2.592	65.425	135.472	0.483	0.848	0.804	2.39	0.578	0.155	0.905	171.804	1.26819	156.879	61.045	988	557	80	1310	5165	0.58	395	119	2.863	0.0255	33.2549
Tolypeutes_sp.	SMNS-51571	0.87	7.68	-0.303	-0.942	-0.143	-0.028	0.158	-0.987	-0.952	0.295	0.074	7.175	17.915	55.108	-89	-101.75	102.75	14.91	2.513	6.892	0.365	0.209	0.07	0.404	0.358	0.127	0.836	21.281	3.08778	95.2797	72.1758	286	164	33	359	1794	0.336	127	28	2.132	0.0346	6.04046
Tolypeutes_tricinctus	SMF_92735	0.762	4.208	0.25	0.949	-0.19	0.273	-0.257	-0.927	0.929	-0.18	0.324	10.569	24.291	44.474	-71	-81.625	82.625	11.601	3.051	7.122	0.428	0.254	0.088	0.425	0.369	0.188	0.879	21.428	3.00871	137.518	68.2795	238	136	31	280	1452	0.361	109	20	1.387	0.037	6.86486
Zaedyus_pichiy	ZMB_MAM_45800	0.811	5.277	0.168	0.98	-0.107	0.308	0.051	0.95	0.936	-0.193	-0.294	12.079	45.87	63.741	-45	-37.25	38.25	10.192	2.087	3.753	0.556	0.264	0.1	0.601	0.31	0.122	0.637	16.192	4.31442	151.39	69.3903	150	83	21	352	889	0.352	63	14	1.432	0.037	7.13514
Zaedyus_pichiy	ZMB_MAM_38732	0.863	7.3	0.296	0.147	0.944	0.134	-0.985	0.112	0.946	0.093	-0.311	6.989	37.833	51.026	-44	-35.375	36.375	7.881	2.554	4.616	0.553	0.252	0.075	0.578	0.295	0.092	0.564	20.318	4.40165	114.356	71.0849	139	78	16	485	1000	0.412	61	10	1.39	0.037	6.81081
Cyclopes_didactylus	ZMB_MAM_3913	0.926	13.437	-0.078	0.946	0.315	0.126	-0.304	0.944	-0.989	-0.113	0.096	6.714	27.85	90.214	-74	-65.75	66.75	15.47	2.169	4.315	0.503	0.186	0.048	0.377	0.223	0.06	0.37	19.166	4.44171	31.7595	81.4939	222	127	20	310	1301	0.343	94	26	1.503	0.037	5.02703
Cyclopes_didactylus	ZSM-1925	0.807	5.171	0.259	0.311	-0.914	0.055	-0.95	-0.308	0.964	-0.03	0.263	20.309	42.681	105.014	-56	-61	62	33.943	0.769	1.827	0.421	0.158	0.05	0.301	0.249	0.073	0.479	12.587	6.88944	101.989	74.5794	201	118	27	232	1660	0.233	103	10	0.914	0.0191	8.27225
Myrmecophaga_tridactyla	SMF_43046	0.497	1.989	0.431	-0.622	-0.654	0.205	-0.639	0.742	0.879	0.453	0.148	5.287	7.894	10.516	-970	-914	915	2.256	197.5	405.567	0.487	0.462	0.126	1.625	0.592	0.163	1.204	873.229	2.15311	115.438	61.522	2408	1369	69	3345	11375	0.641	928	299	2.775	0.0606928	7.61211
Myrmecophaga_tridactyla	ZMB_MAM_77025	0.524	2.101	0.189	-0.827	-0.53	0.049	-0.531	0.846	0.981	0.186	0.06	9.623	15.166	20.214	-2607	-2520.5	2521.5	5.792	201.584	435.347	0.463	0.331	0.094	1.106	0.492	0.142	1.049	1163.42	2.67239	104.534	78.8132	6539	3712	220	9160	29606	0.452	2566	754	2.001	0.0543	6.09576
Myrmecophaga_tridactyla	ZSM-1996-60	0.548	2.211	0.282	-0.862	-0.421	0.174	-0.386	0.906	0.943	0.329	-0.041	7.562	11.886	16.721	-1464	-1420.25	1421.25	4.441	146.821	320.014	0.459	0.371	0.102	1.032	0.553	0.176	1.259	867.683	2.71139	121.675	70.5616	3725	2120	141	5186	18353	0.493	1448	480	2.014	0.0389	9.53728
Myrmecophaga_tridactyla	ZSM-1950/88	0.513	2.055	0.527	-0.765	-0.37	0.14	-0.352	0.926	0.838	0.54	0.079	6.479	11.298	13.317	-1279	-1299.88	1300.88	3.666	130.062	354.895	0.366	0.348	0.106	1.032	0.636	0.188	1.565	653.006	1.84	104.877	56.9295	3397	1926	192	4618	17437	0.514	1335	420	2.625	0.0467	7.45182
Tamandua_tetradactyla	ZLHUB-1818-20	0.577	2.364	0.357	-0.933	-0.04	0.046	-0.025	0.999	0.933	0.359	-0.034	13.292	24.559	31.416	-836	-850.625	851.625	13.644	23.063	62.42	0.369	0.225	0.057	0.597	0.413	0.125	0.865	157.694	2.52634	97.3422	68.9074	2129	1229	64	3033	9898	0.331	856	270	1.504	0.036	6.25
Tamandua_tetradactyla	ZMB_MAM_81448	0.601	2.509	0.218	0.694	0.686	0.114	-0.717	0.688	0.969	-0.071	-0.235	13.167	23.182	33.029	-426	-420.5	421.5	11.043	16.498	38.171	0.432	0.255	0.085	0.756	0.405	0.133	0.839	113.842	2.98242	117.607	75.6964	1115	643	46	1535	5175	0.358	461	128	1.531	0.0455	5.6044
Tamandua_tetradactyla	ZMB_Mam_38396	0.669	3.023	0.201	-0.264	-0.943	0.142	-0.945	0.295	0.969	0.194	0.153	7.939	19.243	23.995	-386	-381.25	382.25	10.431	16.726	36.644	0.456	0.332	0.2	1.046	0.409	0.124	0.662	94.376	2.57548	125.24	75.6964	992	575	31	1330	4955	0.376	408	120	1.735	0.0455	7.2967
Bradypus_variegatus	ZMB_Mam_76147	0.53	2.127	-0.2	0.133	-0.971	0.042	0.991	0.127	0.979	-0.016	-0.203	8.661	16.521	18.423	-2154	-2140.88	2141.88	8.987	100.947	238.328	0.424	0.3	0.114	0.86	0.435	0.145	0.877	494.255	2.07384	258.14	78.2372	5467	3082	231	7556	24999	0.391	2117	649	2.282	0.05	6
Bradypus_variegatus	ZSM-AM1029	0.478	1.915	-0.052	0.963	0.264	-0.066	-0.267	0.962	0.996	0.032	0.077	19.48	26.725	37.307	-1552	-1507.25	1508.25	15.239	41.564	98.97	0.42	0.216	0.056	0.496	0.373	0.106	0.784	349.565	3.53203	321.766	84.8736	3966	2289	125	5506	19673	0.324	1603	494	1.331	0.0392	5.5102
Bradypus_torquatus	ZSM-1903/9534	0.751	4.016	-0.298	0.812	-0.501	0.135	0.556	0.82	0.945	0.177	-0.275	2.41	6.483	9.681	-555	-576.375	577.375	2.475	66.467	233.29	0.285	0.323	0.108	0.718	0.849	0.273	1.838	385.558	1.6527	245.629	70.9089	1699	985	159	2185	11264	0.535	756	181	1.973	0.0392	8.2398
Choloepus_didactylus	ZMB_MAM_35825	0.512	2.05	-0.111	0.192	-0.975	0.064	0.98	0.186	0.992	-0.042	-0.121	9.614	16.974	19.711	-1657	-1696.38	1697.38	9.89	52.429	171.629	0.305	0.215	0.058	0.537	0.508	0.143	0.971	246.9	1.43857	240.033	82.7478	4289	2479	153	6036	19610	0.358	1758	513	1.708	0.0467	4.60385
Choloepus_didactylus	ZMB_MAM_102636	0.553	2.236	-0.096	0.987	0.126	0.228	-0.101	0.968	0.969	0.122	-0.215	10.408	18.973	23.275	-452	-430.25	431.25	7.159	34.054	60.236	0.565	0.468	0.316	1.718	0.41	0.14	0.839	194.953	3.23649	202.834	75.6964	1305	771	81	1953	8410	0.405	605	126	1.92	0.04	11.7
