# Supplementary material for: Trabecular architecture in the forelimb epiphyses of extant xenarthrans (Mammalia)
Source: Front Zool. 2017 Nov 29;14:52. doi: 10.1186/s12983-017-0241-x (PMC5707916; doi:10.1186/s12983-017-0241-x)
Supplement: Supplementary file 7 — Summary of the non-directional trabecular parameters values among xenarthrans for each region of interest. Excel workbook containing three worksheets, for the mean, minimum, and maximum values respectively of the non-directional trabecular parameters among xenarthrans for each region of interest. Abbreviations: Av.Br.Len, average branch length; BS, bone surface; BV, bone volume; Conn.D, connectivity density; DA, degree of anisotropy; Tb.Th, trabecular mean thickness; Tb.Sp, trabecular mean spacing; NU, no units. (XLSX 15 kb) [file 12983_2017_241_MOESM7_ESM.xlsx]

## Sheet: Mean
	DA (NU)	Conn.D (nb.mm-3)	BV/TV (NU)	BS/TV (mm-1)	Tb.Th mean (mm)	Tb.Sp mean (mm)	Av.Br.Len. (mm)
Glenoid
Glenoid all	0.677063	18.4715	0.416719	3.95839	0.222188	0.380937	0.335813
Glenoid armadillo	0.805263	22.8422	0.431947	4.50576	0.201474	0.319263	0.315737
Glenoid anteaters	0.530571	14.5181	0.404857	3.32133	0.237429	0.402429	0.341
Glenoid sloths	0.442	9.24317	0.382333	2.96831	0.27	0.551167	0.393333
Humeral head
Humeral head all	0.515256	11.6761	0.426026	3.3553	0.262641	0.459205	0.381538
Humeral head armadillo	0.597227	12.3485	0.407818	3.37764	0.249727	0.472455	0.384045
Humeral head anteaters	0.400545	11.5946	0.453273	3.42857	0.263545	0.413636	0.368455
Humeral head sloths	0.425	9.36	0.442833	3.1391	0.308333	0.494167	0.396333
Humeral capitulum
Humeral capitulum all	0.659472	9.89586	0.466667	3.32471	0.316361	0.477278	0.423361
Humeral capitulum armadillo	0.76935	10.6288	0.4808	3.56802	0.3084	0.46615	0.4395
Humeral capitulum anteaters	0.5142	10.0578	0.4671	3.24265	0.3197	0.436	0.3905
Humeral capitulum sloths	0.535333	7.183	0.418833	2.65044	0.337333	0.583167	0.424333
Radial head
Radial head all	0.7738	7.9497	0.470767	3.56639	0.282633	0.417	0.4209
Radial head armadillo	0.867667	5.71093	0.503067	3.84464	0.295067	0.414867	0.454
Radial head anteaters	0.7373	11.2487	0.4532	3.52659	0.259	0.3758	0.3778
Radial head sloths	0.5652	8.068	0.409	2.8112	0.2926	0.5058	0.4078
Radial trochlea
Radial trochlea all	0.717889	13.8188	0.464667	3.49527	0.325306	0.409278	0.395556
Radial trochlea armadillo	0.789	16.0474	0.489682	3.86836	0.341864	0.372136	0.385727
Radial trochlea anteaters	0.629111	11.1873	0.439556	3.19914	0.296444	0.441333	0.415667
Radial trochlea sloths	0.5648	8.75	0.3998	2.38673	0.3044	0.515	0.4026
Abbreviations: Av.Br.Len, average; BS, bone surface; BV, bone volume; Conn.D, connectivity density; DA, degree of anisotropy; Tb.Th, trabecular mean thickness; Tb.Sp, trabecular mean spacing; NU, no units

## Sheet: Min
	DA (NU)	Conn.D (nb.mm-3)	BV/TV (NU)	BS/TV (mm-1)	Tb.Th mean (mm)	Tb.Sp mean (mm)	Av.Br.Len. (mm)
Glenoid
Glenoid all	0.359	2.309	0.207	1.70666	0.098	0.168	0.144
Glenoid armadillo	0.714	4.667	0.31	2.88691	0.098	0.168	0.144
Glenoid anteaters	0.403	6.326	0.344	2.14821	0.144	0.302	0.221
Glenoid sloths	0.359	2.309	0.207	1.70666	0.223	0.374	0.315
Humeral head
Humeral head all	0.239	1.884	0.288	1.07886	0.111	0.243	0.156
Humeral head armadillo	0.451	2.085	0.288	1.07886	0.111	0.243	0.156
Humeral head anteaters	0.239	5.259	0.356	2.00678	0.151	0.315	0.219
Humeral head sloths	0.312	1.884	0.392	2.12166	0.211	0.385	0.293
Humeral capitulum
Humeral capitulum all	0.369	1.166	0.339	1.31058	0.132	0.207	0.153
Humeral capitulum armadillo	0.611	1.166	0.357	1.31058	0.132	0.207	0.153
Humeral capitulum anteaters	0.369	3.108	0.339	1.70656	0.176	0.313	0.22
Humeral capitulum sloths	0.421	1.566	0.342	1.9619	0.217	0.38	0.317
Radial head
Radial head all	0.435	2.545	0.306	1.91338	0.193	0.234	0.278
Radial head armadillo	0.754	2.979	0.306	2.26422	0.233	0.237	0.36
Radial head anteaters	0.588	4.397	0.325	1.95165	0.193	0.234	0.278
Radial head sloths	0.435	2.545	0.33	1.91338	0.206	0.364	0.312
Radial trochlea
Radial trochlea all	0.478	1.29	0.22	1.26819	0.108	0.139	0.145
Radial trochlea armadillo	0.561	1.29	0.22	1.26819	0.108	0.139	0.145
Radial trochlea anteaters	0.497	2.256	0.366	1.84	0.158	0.223	0.233
Radial trochlea sloths	0.478	2.475	0.285	1.43857	0.215	0.373	0.324

## Sheet: Max
	DA (NU)	Conn.D (nb.mm-3)	BV/TV (NU)	BS/TV (mm-1)	Tb.Th mean (mm)	Tb.Sp mean (mm)	Av.Br.Len. (mm)
Glenoid
Glenoid all	0.861	126.587	0.57	10.7164	0.341	1.033	0.478
Glenoid armadillo	0.861	126.587	0.525	10.7164	0.312	0.455	0.465
Glenoid anteaters	0.711	30.257	0.57	7.01733	0.341	0.47	0.457
Glenoid sloths	0.545	16.346	0.482	3.97739	0.298	1.033	0.478
Humeral head
Humeral head all	0.787	79.11	0.604	8.21678	0.452	0.856	0.623
Humeral head armadillo	0.787	79.11	0.512	8.21678	0.452	0.677	0.623
Humeral head anteaters	0.546	30.429	0.515	6.07753	0.328	0.524	0.477
Humeral head sloths	0.52	18.792	0.604	3.76322	0.446	0.856	0.563
Humeral capitulum
Humeral capitulum all	0.898	105.116	0.676	9.45367	0.62	1.026	0.721
Humeral capitulum armadillo	0.898	105.116	0.606	9.45367	0.536	0.67	0.721
Humeral capitulum anteaters	0.708	31.24	0.676	6.33108	0.62	0.543	0.562
Humeral capitulum sloths	0.657	16.03	0.652	3.61218	0.59	1.026	0.567
Radial head
Radial head all	0.981	24.063	0.661	7.9708	0.395	0.901	0.569
Radial head armadillo	0.981	9.241	0.661	4.90786	0.348	0.901	0.569
Radial head anteaters	0.968	24.063	0.534	7.9708	0.395	0.494	0.505
Radial head sloths	0.649	16.174	0.533	4.10312	0.378	0.78	0.508
Radial trochlea
Radial trochlea all	0.926	107.288	0.693	11.5237	1.026	0.849	0.641
Radial trochlea armadillo	0.889	107.288	0.693	11.5237	1.026	0.582	0.612
Radial trochlea anteaters	0.926	33.943	0.503	6.88944	0.462	0.636	0.641
Radial trochlea sloths	0.751	15.239	0.565	3.53203	0.468	0.849	0.535
