# Supplementary material for: Trabecular architecture in the forelimb epiphyses of extant xenarthrans (Mammalia)
Source: Front Zool. 2017 Nov 29;14:52. doi: 10.1186/s12983-017-0241-x (PMC5707916; doi:10.1186/s12983-017-0241-x)
Supplement: Supplementary file 8 — P-values of the pairwise comparisons among lifestyle categories. Excel workbook containing two worksheets, one for the traditional (non-phylogenetic) comparisons between each pair of category for each ROI and parameter, and the other for the phylogenetically informed comparisons (given only when the latter are warranted). Abbreviations: Av.Br.Len, average branch length; BS, bone surface; BV, bone volume; Conn.D, connectivity density; DA, degree of anisotropy; Tb.Th, trabecular mean thickness; Tb.Sp, trabecular mean spacing; NU, no units. (XLSX 11 kb) [file 12983_2017_241_MOESM8_ESM.xlsx]

## Sheet: Traditional
	DA (NU)			Conn.D (nb.mm-3)			BV/TV (NU)			BS/TV (mm-1)			Tb.Th mean (mm)			Tb.Sp mean (mm)			Av.Br.Len. (mm)
	arma vs sloth	arma vs ant	sloth vs ant	arma vs sloth	arma vs ant	sloth vs ant	arma vs sloth	arma vs ant	sloth vs ant	arma vs sloth	arma vs ant	sloth vs ant	arma vs sloth	arma vs ant	sloth vs ant	arma vs sloth	arma vs ant	sloth vs ant	arma vs sloth	arma vs ant	sloth vs ant
Glenoid:	1.79608e-05	0.0293946	0.0315172	0.664536	0.027443	0.0184884	-	-	-	-	-	-	0.331341	0.188312	0.0338539	-	-	-	0.997684	0.00161074	0.00937274
Humeral head:	0.0122188	8.62728e-05	0.74997	0.500079	0.0101264	0.443851	0.929097	0.166553	0.166553	0.0483831	0.000988707	0.796897	0.796163	0.43223	0.305169	-	-	-	0.498674	0.0385621	0.686592
Humeral capitulum:	0.000861775	1.94713e-05	0.927516	0.160087	0.000200958	0.203455	0.0159095	0.881161	0.0629293	-	-	-	-	-	-	0.375171	0.141578	0.0925023	0.0801984	0.000200987	0.339407
Radial head:	0.00337001	0.491138	0.0429899	0.397818	0.0238811	0.638966	0.829724	0.990318	0.894085	-	-	-	-	-	-	0.440393	0.459022	0.140511	0.367842	0.0209162	0.680816
Radial trochlea:	0.00514319	0.0764791	0.307381	-	-	-	0.170896	0.411569	0.750599	-	-	-	0.14092	0.134357	0.555511	-	-	-	0.95131	0.782903	0.976638
Abbreviations: Av.Br.Len, average; BS, bone surface; BV, bone volume; Conn.D, connectivity density; DA, degree of anisotropy; Tb.Th, trabecular mean thickness; Tb.Sp, trabecular mean spacing; NU, no units
In bold, significant p-values (<0.05 after correctio for mutliple testing); hyphens indicate comparisons that were not performed because groups were clearly overlapping

## Sheet: Phylogenetic
	DA - Arma vs Non-arma
Glenoid:	0.0161641
Humeral head:	9.22334e-07
Humeral capitulum:	0.000260283
